# Supplementary material for: Evolution of novel genes in three-spined stickleback populations
Source: Heredity (Edinb). 2020 Jun 4;125(1-2):50–9. doi: 10.1038/s41437-020-0319-7 (PMC7413265; doi:10.1038/s41437-020-0319-7)
Supplement: Supplementary file 2 — Supplementary Table 1 [file 41437_2020_319_MOESM2_ESM.xlsx]

## Sheet: Blatt 1
Table S1. List of accession numbers for stickleback transcriptomes used in this study. Each transcriptome is represented on one line. Individuals can have more than one sample and subsequently more than one transcriptome associated with them. The sample accession ID of each stickleback individual and their population pair (PopPair) matches the IDs used in previous genome sequencing projects (Chai…
Transcriptome	Population	Ecotype	Tissue	Individual	Sample accession	Experiment accessions
1	G1	Lake	HK	BS2	SAMEA3271336	ERX713907;ERX713908
2	G1	Lake	HK	BS4	SAMEA3271346	ERX713927;ERX713928
3	G1	Lake	HK	BS6	SAMEA3271341	ERX713917;ERX713918
4	G1	Lake	HK	BS8	SAMEA3271377	ERX713989;ERX713990
5	G1	Lake	HK	BS10	SAMEA3271324	ERX713883;ERX713884
6	G1	Lake	HK	BS12	SAMEA3271382	ERX713999;ERX714000
7	G1	Lake	SP	BS2	SAMEA3271339	ERX713913;ERX713914
8	G1	Lake	SP	BS4	SAMEA3271353	ERX713941;ERX713942
9	G1	Lake	SP	BS6	SAMEA3271340	ERX713915;ERX713916
10	G1	Lake	SP	BS8	SAMEA3271384	ERX714003;ERX714004
11	G1	Lake	SP	BS12	SAMEA3271375	ERX713985;ERX713986
12	G1	Lake	OV	BS2;BS8;BS10	SAMEA4624922	ERX2559862;ERX2559874
13	G1	Lake	TE	GPS-01;GPS-04;GPS-07	SAMEA4624921	ERX2559861;ERX2559873
14	G1	River	HK	BS1	SAMEA3271330	ERX713895;ERX713896
15	G1	River	HK	BS3	SAMEA3271388	ERX714011;ERX714012
16	G1	River	HK	BS5	SAMEA3271354	ERX713943;ERX713944
17	G1	River	HK	BS7	SAMEA3271379	ERX713993;ERX713994
18	G1	River	HK	BS9	SAMEA3271380	ERX713995;ERX713996
19	G1	River	SP	BS3	SAMEA3271335	ERX713905;ERX713906
20	G1	River	SP	BS5	SAMEA3271393	ERX714021;ERX714022
21	G1	River	SP	BS7	SAMEA3271369	ERX713973;ERX713974
22	G1	River	SP	BS9	SAMEA3271391	ERX714017;ERX714018
23	G1	River	SP	BS11	SAMEA3271349	ERX713933;ERX713934
24	G1	River	TE	BS3;BS5;BS9	SAMEA4624923	ERX2559863;ERX2559875
25	G1	River	OV	BS1;BS7;BS11	SAMEA4624924	ERX2559864;ERX2559876
26	G2	Lake	HK	BS14	SAMEA3271390	ERX714015;ERX714016
27	G2	Lake	HK	BS16	SAMEA3271356	ERX713947;ERX713948
28	G2	Lake	HK	BS18	SAMEA3271318	ERX713871;ERX713872
29	G2	Lake	HK	BS20	SAMEA3271323	ERX713881;ERX713882
30	G2	Lake	HK	BS22	SAMEA3271344	ERX713923;ERX713924
31	G2	Lake	HK	BS24	SAMEA3271348	ERX713931;ERX713932
32	G2	River	HK	BS13	SAMEA3271365	ERX713965;ERX713966
33	G2	River	HK	BS15	SAMEA3271389	ERX714013;ERX714014
34	G2	River	HK	BS17	SAMEA3271358	ERX713951;ERX713952
35	G2	River	HK	BS19	SAMEA3271374	ERX713983;ERX713984
36	G2	River	HK	BS21	SAMEA3271331	ERX713897;ERX713898
37	G2	River	HK	BS23	SAMEA3271367	ERX713969;ERX713970
38	G2	Lake	SP	BS14	SAMEA3271337	ERX713909;ERX713910
39	G2	Lake	SP	BS16	SAMEA3271325	ERX713885;ERX713886
40	G2	Lake	SP	BS18	SAMEA3271366	ERX713967;ERX713968
41	G2	Lake	SP	BS22	SAMEA3271334	ERX713903;ERX713904
42	G2	Lake	SP	BS24	SAMEA3271372	ERX713979;ERX713980
43	G2	River	SP	BS13	SAMEA3271394	ERX714023;ERX714024
44	G2	River	SP	BS15	SAMEA3271347	ERX713929;ERX713930
45	G2	River	SP	BS17	SAMEA3271381	ERX713997;ERX713998
46	G2	River	SP	BS19	SAMEA3271328	ERX713891;ERX713892
47	G2	River	SP	BS21	SAMEA3271386	ERX714007;ERX714008
48	G2	River	SP	BS23	SAMEA3271319	ERX713873;ERX713874
49	G2	Lake	TE	BS16	SAMEA4624925	ERX2559865;ERX2559877
50	G2	Lake	OV	BS14;BS20;BS24	SAMEA3271372	ERX713979;ERX713980
51	G2	River	TE	BS13;BS17;BS21	SAMEA4624927	ERX2559867;ERX2559879
52	G2	River	OV	BS24;BS19;BS23	SAMEA4624926	ERX2559866;ERX2559878
53	No	Lake	BS58b	HK	SAMEA3271326	ERX713887;ERX713888
54	No	Lake	BS62	HK	SAMEA3271350	ERX713935;ERX713936
55	No	Lake	BS66	HK	SAMEA3271355	ERX713945;ERX713946
56	No	Lake	SP	BS58b	SAMEA3271333	ERX713901;ERX713902
57	No	Lake	SP	BS60	SAMEA3271359	ERX713953;ERX713954
58	No	Lake	SP	BS62	SAMEA3271378	ERX713991;ERX713992
59	No	Lake	SP	BS66	SAMEA3271368	ERX713971;ERX713972
60	No	River	HK	BS55	SAMEA3271387	ERX714009;ERX714010
61	No	River	HK	BS57	SAMEA3271343	ERX713921;ERX713922
62	No	River	HK	BS59	SAMEA3271385	ERX714005;ERX714006
63	No	River	HK	BS65	SAMEA3271383	ERX714001;ERX714002
64	No	River	SP	BS55	SAMEA3271338	ERX713911;ERX713912
65	No	River	SP	BS57	SAMEA3271357	ERX713949;ERX713949
66	No	River	SP	BS59	SAMEA3271361	ERX713957;ERX713958
67	No	River	SP	BS65	SAMEA3271322	ERX713879;ERX713880
68	Ca	Lake	HK	BS44	SAMEA3271329	ERX713893;ERX713894
69	Ca	Lake	HK	BS46	SAMEA3271392	ERX714019;ERX714020
70	Ca	Lake	HK	BS48	SAMEA3271360	ERX713955;ERX713955
71	Ca	Lake	HK	BS50b	SAMEA3271342	ERX713919;ERX713920
72	Ca	Lake	HK	BS54	SAMEA3271327	ERX713889;ERX713890
73	Ca	Lake	SP	BS44	SAMEA3271371	ERX713977;ERX713978
74	Ca	Lake	SP	BS50b	SAMEA3271352	ERX713939;ERX713940
75	Ca	Lake	SP	BS54	SAMEA3271320	ERX713875;ERX713876
76	Ca	Lake	OV	BS46;BS54	SAMEA4624930	ERX2559870;ERX2559882
77	Ca	Lake	TE	BS48	SAMEA4624929	ERX2559869;ERX2559881
78	Ca	River	HK	BS43	SAMEA3271332	ERX713899;ERX713900
79	Ca	River	HK	BS45	SAMEA3271364	ERX713963;ERX713964
80	Ca	River	HK	BS47	SAMEA3271362	ERX713959;ERX713960
81	Ca	River	HK	BS49	SAMEA3271345	ERX713925;ERX713926
82	Ca	River	HK	BS51	SAMEA3271363	ERX713961;ERX713962
83	Ca	River	HK	BS53	SAMEA3271321	ERX713877;ERX713878
84	Ca	River	SP	BS43	SAMEA3271351	ERX713937;ERX713938
85	Ca	River	SP	BS45	SAMEA3271376	ERX713987;ERX713988
86	Ca	River	SP	BS49	SAMEA3271370	ERX713975;ERX713976
87	Ca	River	TE	BS43;BS51	SAMEA4624931	ERX2559871;ERX2559883
88	Ca	River	OV	BS45;BS49;BS53	SAMEA4624932	ERX2559872;ERX2559884
89	Dk	Marine	HK	BS25	SAMEA6526865	ERX3898747;ERX3898748
90	Dk	Marine	SP	BS26	SAMEA6526866	ERX3898749;ERX3898750
91	Dk	Marine	HK	BS27	SAMEA6526867	ERX3898751;ERX3898752
92	Dk	Marine	SP	BS29	SAMEA6526868	ERX3898753;ERX3898754
93	Dk	Marine	OV	BS26;BS29	SAMEA6526869	ERX3898755;ERX3898756
